# Supplementary material for: Impact of COVID-19 Restriction on Weight, Physical Activity, Diet and Psychological Distress on People with PCOS
Source: Nutrients. 2023 May 31;15(11):2579. doi: 10.3390/nu15112579 (PMC10255147; doi:10.3390/nu15112579)
Supplement: Supplementary file 1 [file nutrients-15-02579-s001.zip]

Archive with 1 entries (1 files):
- nutrients-2381016-supplementary.pdf
